# Supplementary material for: The Functional Impact of VX-770 on the Cystic Fibrosis Transmembrane Conductance Regulator Is Enduring and Increases the Constitutive Activity of This Channel in Primary Airway Epithelia Generated from Healthy Donors
Source: Biomolecules. 2024 Oct 29;14(11):1378. doi: 10.3390/biom14111378 (PMC11591604; doi:10.3390/biom14111378)
Supplement: Supplementary file 1 [file biomolecules-14-01378-s001.zip]

Archive with 7 entries (7 files):
- Supplemental Figure S1 - Voltage.pdf
- Supplemental Figure S2.pdf
- Supplemental Figure S3.pdf
- Supplemental Figure S4.pdf
- Supplemental Figure S5_V3.pdf
- Supplemental Figure S6.pdf
- Supplemental Figure S7.pdf
